# Supplementary material for: Identification of Oak-Barrel and Stainless Steel Tanks with Oak Chips Aged Wines in Ningxia Based on Three-Dimensional Fluorescence Spectroscopy Combined with Chemometrics
Source: Molecules. 2023 Apr 24;28(9):3688. doi: 10.3390/molecules28093688 (PMC10180402; doi:10.3390/molecules28093688)
Supplement: Supplementary file 1 [file molecules-28-03688-s001.zip]

Archive with 1 entries (1 files):
- molecules-2259184-supplementary.pdf
